# Supplementary material for: Transcription Factors Oct-1 and GATA-3 Cooperatively Regulate Th2 Cytokine Gene Expression via the RHS5 within the Th2 Locus Control Region
Source: PLoS One. 2016 Feb 3;11(2):e0148576. doi: 10.1371/journal.pone.0148576 (PMC4740509; doi:10.1371/journal.pone.0148576)
Supplement: S1 FACS Data — (ZIP) [file pone.0148576.s006.zip]

Archive with 34 entries (32 files):
- Th1/FINDER.DAT
- Th1/IgG control Th1.022
- Th1/mieg3 Th1- ifng.010
- Th1/mieg3 th1-IL4.018
- Th1/oct Th1-ifng.014
- Th1/oct1 th1-IL4.019
- Th1/RESOURCE.FRK/
- Th1/RESOURCE.FRK/IGGCON~1.022
- Th1/RESOURCE.FRK/MIEG3T~1.010
- Th1/RESOURCE.FRK/MIEG3T~1.018
- Th1/RESOURCE.FRK/OCT1TH~1.019
- Th1/RESOURCE.FRK/OCTTH1~1.014
- Th2/control Th2.011
- Th2/FINDER.DAT
- Th2/mieg3-IL13.024
- Th2/mieg3-IL4.014
- Th2/mieg3-IL5.019
- Th2/oct1-IL13.025
- Th2/oct1-IL4.015
- Th2/oct1-IL5.020
- Th2/oct2-IL13.026
- Th2/oct2-IL4.016
- Th2/oct2-IL5.021
- Th2/RESOURCE.FRK/
- Th2/RESOURCE.FRK/CONTRO~1.011
- Th2/RESOURCE.FRK/MIEG3-~1.014
- Th2/RESOURCE.FRK/MIEG3-~1.019
- Th2/RESOURCE.FRK/MIEG3-~1.024
- Th2/RESOURCE.FRK/OCT1-I~1.025
- Th2/RESOURCE.FRK/OCT1-IL4.015
- Th2/RESOURCE.FRK/OCT1-IL5.020
- Th2/RESOURCE.FRK/OCT2-I~1.026
- Th2/RESOURCE.FRK/OCT2-IL4.016
- Th2/RESOURCE.FRK/OCT2-IL5.021
